# Supplementary material for: Transmission or Within-Host Dynamics Driving Pulses of Zoonotic Viruses in Reservoir–Host Populations
Source: PLoS Negl Trop Dis. 2016 Aug 4;10(8):e0004796. doi: 10.1371/journal.pntd.0004796 (PMC4973921; doi:10.1371/journal.pntd.0004796)
Supplement: S1 Table — (XLSX) [file pntd.0004796.s001.xlsx]

## Sheet: Sheet1
S1 Table. Results from experimental innoculation of bats with emerging bat viruses
Author	Year	Virus	Inoculum Source	Number of Bats	Host Species	Baseline established	Housed	Transmission Study	Duration of Study	Dose of Inoculation	Route of inoculation	Time to excretion (isolate from excreta)	Days virus isolated - any sample	Days viremic (RNA detection from blood)	Days RNA recovered from swabs/excreta	rechallenge	Serological response	Waning immunity w/in study timeframe	Proportion of bats shedding infectious virus	Clinical signs	Sampling frequency	Other asssays	Other comments
Williamson et al	1998	Hendra Virus	Horse, Vero cell passage 5, 10^6.7 TCID50/0.05ml	11	Pteropus poliocephalus	seronegative	individually & pairs	Y (horizontal); not obs	21-22 days	5.0 x 10^4 TCID50	ON, SQ	n.a.	none	n.a.	n.a.	n.a.	ON: 75% seroconverted by VNT; 100% by ELISA (D21) SQ: 50% seroconverted by VNT; 100& by ELISA (D21) in-contact: no seroconversion by VNT or ELISA (D21)	N	0	None	daily	Histopath/IHC	Suggested that Ab titers correlate with severity of disease in bats; 'the immune response of the bats suggests that viable virus had been eliminated (as to why no virus isolated)'; 0/8 infected bats shed infectious virus
Williamson et al	1999	Hendra Virus	Horse, Vero cell passage 5, 10^6.7 TCID50/0.05ml	4	Pteropus poliocephalus	seronegative	pairs	Y (vertical); obs 25%	10-21 days	5.0 x 10^4 TCID50	SQ	n.a. (isolates from organs only)	day 10	n.a. (but isolate from buffy coat on D10)	n.a.	n.a.	100% seroconverted by VNT and ELISA (D10 - D21)	N	0	None	day 14 and PM	Histopath/IHC	Virus not isolated from mouth, nose, rectum or urine of any bats - i.e., 0/4 infected bats shed infectious virus
Halpin et al	2011	Hendra Virus	Pteropus poliocephalus, Vero cell passage 6, 1.5 x 10^7 TCID50/ml	20	Pteropus alecto	seronegative	individually	N	20-22 days	5.0 x 10^4 TCID50	ON	6 days (urine isolate)	days 6-8	days 5-18	throat swab: days 2-7; rectal swab: days 3-15; urine: days 3-19;	n.a.	50% seroconverted by VNT (D10-D22)	EQUIVOCAL: 10 bats seroconverted- 60% declined PM; 30% increased PM; 10% stable PM	0.05	None	ev. 2 days	Histopath/IHC	Limited PM tissues from 6/20 bats tested positive for HeV genome; only 1/20 bats shed infectious virus
Middleton et al	2007	Nipah Virus	Human patient, Vero cell passage 3	17	Pteropus poliocephalus	seronegative	individually & pairs	N	3-23 days*	5.0 x 10^4 TCID50	SQ	12 days (urine isolate)	days 7-18	n.a. (no blood isolate)	n.d	n.a.	from 11 bats alive on Day 14/15 - 100% seroconverted by VNT	EQUIVOCAL, but suggested by authors	0.06	None	ev. 2 days	Histopath/IHC	only 1/17 bats shed infectious virus (other isolates from organs of one bat on Day 7 serial kill)
Halpin et al	2011	Nipah Virus	Unidentified human patient(s), Vero cell low passage, 5 x 10^5 TCID50/ml	8	Pteropus vampyrus	seronegative	individually	N	49-51 days	5.0 x 10^4 TCID50	ON	n.a.	none	none	throat swab: day 4; rectal swab: day 8	8 bats on day 28	initial infection: 50% seroconverted by VNT (D14-D28); reinfection: 88% seropositive by VNT (D35-D51), but authors do not suggest anamnestic response observed	N	0	None	ev. 2 days	Histopath/IHC	No PM tissues tested positive for NiV RNA; 0/8 infected bats shed infectious virus
Swanepoel et al	1996	Ebola Virus	Human patient, Vero cell passage 4	>30 (?)	Tadarida condylura, Tadarida pumila, Epomophorus wahlbergi	not reported	not reported	N	28 days	4.0 x 10^4 FFU	SQ	unclear (isolate from feces on D21)	days 1-21	n.a. (but isolates from blood obtained)	n.a.	n.a.	25% seroconverted by ELISA on D28	n.d.	n.d. (samples tested in pools)	None	daily to day 14, then weekly	Histopath/IHC
Paweska et al	2012	Marburg Virus	Human patient, Vero cell passage 38, 10^4 TCID50/ml	30	Rousettus aegyptiacus	seronegative	groups, 2-4	N	21-29 days	2.0 x 10^3 TCID50 (?)	ON, SQ/IP	n.a. (isolates from organs only)	days 2-9 (SQ/IP only)	days 5-9 (SQ/IP only)	none	3 bats on day 21	initial infection (SQ/IP only): >75% seroconverted by ELISA (see Fig 5, precise proportion n.r.); initial infection (SQ/IP only): 33% seroconverted by VNT on D21; reinfection: Ab response not reported	EQUIVOCAL	0	None	daily	None	No isolates from excreta (feces/urine pools, OS, FS), so inferred 0/30 infected bats shed infectious virus
Paweska et al	2015	Marburg Virus	Human patient, Vero cell passage 2, 10^5.3 TCID50/ml	36	Rousettus aegyptiacus	seronegative	groups, 6	Y (horizontal); not obs	42-58 days	10^4.3 TCID50	SQ	n.a. (isolates from organs only)	days 3-14	days 3-12 (infected bats only)	oral swab: day 7-10; vaginal swabs: days 4-21; rectal swabs: days 3-4; urine: days 7-9	4 bats on day 48	initial infection: 100% seroconverted by ELISA on D14 (n=22); in-contact: no seroconversion (n=14); reinfection (n=4): anamnestic response obs	Y	0	None	ev. 2-3 days to day 14, then weekly	Histopath/IHC	No isolates from excreta (feces/urine, OS, FS), so inferred 0/36 infected bats (Exp 1 + 2) shed infectious virus; 'infected Ra cleared MARV from all major tissues shortly after seroconversion'; immune bats re-challenged were protected against viral replication
Amman et al	2015	Marburg Virus	Rousettus aegyptiacus, Vero cell passage 2	30	Rousettus aegyptiacus	seronegative	groups, ≤9	N	3-28 days*	10^4 TCID50	SQ	8 days (oral swab isolates, 2 bats)	days 8-11	days 1-9 (infected bats only)	oral swab: days 4-14; rectal swabs: days 4-11;	n.a.	infected: 100% seroconverted by ELISA on D12 (n=6);	N	0.11	None	daily	None	only 3/27 bats shed infectious virus; Viral RNA mostly cleared from tissues by D28
Jones et al	2015	Marburg Virus	Rousettus aegyptiacus, Vero cell passage 2	5	Rousettus aegyptiacus	seronegative	groups, 2-4	N	5-10 days*	10^4 TCID50	SQ	n.a.	n.a.	days 4-8 (infected bats only)	oral swabs: days 7-10; rectal swabs: days 6-10;	n.a.	n.a.	n.a.	n.a.	None	daily	Histopath/IHC
Jones et al	2015	Marburg Virus	Rousettus aegyptiacus, Vero cell passage 2	6	Rousettus aegyptiacus	seronegative	groups, 3-9	N	15 days	10^4 TCID50	SQ	n.a.	n.a.	days 5-8 (infected bats only)	n.d.	n.a.	n.d.	n.a.	n.a.	None	daily	Histopath/IHC
Jones et al	2015	Ebola Virus (five strains)	Ebola Virus: Human patient(s), Vero cell passage 2; Sudan Virus: Human patient(s), Vero cell passage 3; Bundibugyo Virus: Human patient(s), Vero cell passage 2; Tai Forest Virus: Human patient(s), Vero cell passage 5, Reston Virus: Rhesus macaque, MA104 passage 1x, Vero cell passage 7	21	Rousettus aegyptiacus	seronegative	groups, 2-4	N	5-10 days*	10^4 TCID50	SQ	n.a.	n.a.	none	none	n.a.	n.a.	n.a.	n.a.	None	daily	Histopath/IHC
Jones et al	2015	Ebola Virus	Sudan Virus: Human patient(s), Vero cell passage 3	15	Rousettus aegyptiacus	seronegative	groups, 3-9	N	3-15 days*	10^4 TCID50	SQ	n.a.	n.a.	none	none	n.a.	17% seroconverted by ELISA on D12; 66% on D15	n.d.	n.a.	None	daily	Histopath/IHC
Paweska et al	2016	Ebola Virus	Human patient, Vero cell passage 4	24	Rousettus aegyptiacus	seronegative	groups, 6	Y (horizontal); not obs	3-37*	10^4 TCID50	SQ	n.a.	none	day 3	none	n.a.	33% seroconverted by ELISA on D10; 100% on D14	Y, slight	0	None	ev. 2-3 days to day 10, then every other week	None	No virus isolation from any bats; no seroconversion among in-contact bats
Paweska et al	2016	Ebola Virus	Human patient, Vero cell passage 4	11	Rousettus aegyptiacus	seronegative	not reported	N	5-16*	10^4 TCID50	IP,IM	n.a.	none	day 7 (IP), days 7-16 (IM)	none	n.a.	80% seroconverted by ELISA on D16	n.d.	0	None	ev. 2-3 days to day 10, then every other week	None	No virus isolation from any bats
n.d. = not determined
n.a. = not applicable
*euthanasia at serial time points
References:
Williamson MM, Hooper PT, Selleck PW, Gleeson LJ, Daniels PW, Westbury HA, et al. Transmission studies of Hendra virus (equine morbillivirus) in fruit bats, horses and cats. Australian Veterinary Journal. 1998 Dec;76(12):813-8.
Williamson MM, Hooper PT, Selleck PW, Westbury HA, Slocombe RF. Experimental Hendra virus infection in pregnant guinea-pigs and fruit bats (Pteropus poliocephalus). Journal of comparative pathology. 1999 Feb-Apr;122(2-3):201-7.
Halpin K, Hyatt AD, Fogarty R, Middleton D, Bingham J, Epstein JH, et al. Pteropid bats are confirmed as the reservoir hosts of henipaviruses: a comprehensive experimental study of virus transmission. Am J Trop Med Hyg. 2011 Nov;85(5):946-51.
Middleton DJ, Morrissy CJ, van der Heide BM, Russell GM, Braun MA, Westbury HA, et al. Experimental Nipah virus infection in pteropid bats (Pteropus poliocephalus). Journal of comparative pathology. 2007 May;136(4):266-72.
Swanepoel R, Leman PA, Burt FJ, Zachariades NA, Braack L, Ksiazek TG, et al. Experimental inoculation of plants and animals with Ebola virus. Emerging infectious diseases. 1996;2(4):321.
Paweska JT, van Vuren PJ, Masumu J, Leman PA, Grobbelaar AA, Birkhead M, et al. Virological and serological findings in Rousettus aegyptiacus experimentally inoculated with vero cells-adapted hogan strain of Marburg virus. PloS one. 2012;7(9):e45479.
Paweska JT, van Vuren PJ, Fenton KA, Graves K, Grobbelaar AA, Moolla N, et al. Lack of Marburg Virus Transmission From Experimentally Infected to Susceptible In-Contact Egyptian Fruit Bats. Journal of Infectious Diseases. 2015:jiv132.
Amman BR, Jones ME, Sealy TK, Uebelhoer LS, Schuh AJ, Bird BH, et al. Oral shedding of Marburg virus in experimentally infected Egyptian fruit bats (Rousettus Aegyptiacus). Journal of wildlife diseases. 2015;51(1):113-24.
Jones ME, Schuh AJ, Amman BR, Sealy TK, Zaki SR, Nichol ST, et al. Experimental Inoculation of Egyptian Rousette Bats (Rousettus aegyptiacus) with Viruses of the Ebolavirus and Marburgvirus Genera. Viruses. 2015;7(7):3420-42.
Paweska JT, Storm N, Grobbelaar AA, Markotter W, Kemp A, van Vuren PJ. Experimental inoculation of Egyptian fruit bats (Rousettus aegyptiacus) with Ebola Virus. Viruses. 2016; 8, 29.
